# Supplementary material for: Evaluation of Baseline Characteristics and Prognostic Factors in Multisystemic Inflammatory Syndrome in Children: Is It Possible to Foresee the Prognosis in the First Step?
Source: J Clin Med. 2022 Aug 8;11(15):4615. doi: 10.3390/jcm11154615 (PMC9369528; doi:10.3390/jcm11154615)
Supplement: Supplementary file 1 [file jcm-11-04615-s001.zip]

Archive with 1 entries (1 files):
- jcm-1790439-supplementary.pdf
